# Supplementary material for: Proteomic alterations in early stage cervical cancer
Source: Oncotarget. 2018 Apr 6;9(26):18128–47. doi: 10.18632/oncotarget.24773 (PMC5915062; doi:10.18632/oncotarget.24773)
Supplement: Supplementary file 2 [file oncotarget-09-18128-s002.xlsx]

## Sheet: MCM3 LIVNVNDLR
MCM3 LIVNVNDLR peptide
	concentration SIL peptide (fmol/uL)	mean ratio heavy/light peptide	%CV	N
	0	0.000196933	-	3
	0.625	0.271316	1.87134	3
	1.25	0.528239	2.01191	3
	2.5	1.02294	0.961655	3
	5	1.98405	3.23602	3
	10	4.11649	1.58815	3
	20	8.77461	0.451011	3
	Goodness of Fit	MCM3 LIVNVNDLR peptide
	R square	0.9988
	Sy.x	0.1216
	Slope	0.4364
	Equation	Y = 0.4364*X - 0.06944
	LOD (fmol/uL)	0.919523
	LOQ (fmol/uL)	2.78643

## Sheet: MCM3 SVDVILDDDLVDK
MCM3 SVDVILDDDLVDK peptide
	concentration SIL peptide (fmol/uL)	mean ratio heavy/light peptide	%CV	N
	0	0.000117333	-	3
	0.625	0.00856667	6.65253	3
	1.25	0.0191437	6.99907	3
	2.5	0.0468203	4.01552	3
	5	0.100174	4.09594	3
	10	0.220216	1.92349	3
	20	0.510137	1.04357	3
	Goodness of Fit	MCM3 SVDVILDDDLVDK peptide
	R square	0.9948
	Sy.x	0.01458
	Slope	0.02554
	Equation	Y = 0.02554*X - 0.01434
	LOD (fmol/uL)	1.88387
	LOQ (fmol/uL)	5.70869

## Sheet: MCM3 GGYTSGTFR
MCM3 GGYTSGTFR peptide
	concentration SIL peptide (fmol/uL)	mean ratio heavy/light peptide	%CV	N
	0	0.0006828	-	3
	0.625	0.0260343	3.42349	3
	1.25	0.055558	3.76366	3
	2.5	0.108812	2.31742	3
	5	0.230853	1.56369	3
	10	0.460746	4.08453	3
	20	0.930857	3.17368	3
	Goodness of Fit	MCM3 GGYTSGTFR peptide
	R square	0.9999
	Sy.x	0.002987
	Slope	0.04663
	Equation	Y = 0.04663*X - 0.003216
	LOD (fmol/uL)	0.21139
	LOQ (fmol/uL)	0.640575

## Sheet: CEACAM5 SDLVNEEATGQFR
CEACAM5 SDLVNEEATGQFR peptide
	concentration SIL peptide (fmol/uL)	mean ratio heavy/light peptide	%CV	N
	0	0.000211667	-	3
	0.625	0.315938	3.94682	3
	1.25	0.618555	1.33982	3
	2.5	1.25744	0.767649	3
	5	2.49848	3.44302	3
	10	4.67606	2.33626	3
	20	9.28275	4.39683	3
	Goodness of Fit	CEACAM5 SDLVNEEATGQFR peptide
	R square	0.9996
	Sy.x	0.06839
	Slope	0.4623
	Equation	Y = 0.4623*X + 0.06356
	LOD (fmol/uL)	0.488183
	LOQ (fmol/uL)	1.47934

## Sheet: CEACAM5 TLTLLSVTR
CEACAM5 TLTLLSVTR peptide
	concentration SIL peptide (fmol/uL)	mean ratio heavy/light peptide	%CV	N
	0	0.000217567	-	3
	0.625	0.00969233	9.54469	3
	1.25	0.0202123	4.22411	3
	2.5	0.0426103	2.01778	3
	5	0.088138	1.45985	3
	10	0.180385	2.59943	3
	20	0.394973	0.703454	3
	Goodness of Fit	CEACAM5 TLTLLSVTR peptide
	R square	0.9981
	Sy.x	0.006818
	Slope	0.0197
	Equation	Y = 0.0197*X - 0.005632
	LOD (fmol/uL)	1.1421
	LOQ (fmol/uL)	3.46091

## Sheet: S100P YSGSEGSTQTLTK
S100P YSGSEGSTQTLTK peptide
	concentration SIL peptide (fmol/uL)	mean ratio heavy/light peptide	%CV	N
	0	2.94e-39	-	3
	0.625	0.0398497	4.0297	3
	1.25	0.0809673	4.1126	3
	2.5	0.153104	0.818839	3
	5	0.301359	1.27958	3
	10	0.577059	1.23039	3
	20	1.17959	0.449042	3
	Goodness of Fit	S100P YSGSEGSTQTLTK peptide
	R square	0.9998
	Sy.x	0.006852
	Slope	0.05858
	Equation	Y = 0.05858*X + 0.003612
	LOD (fmol/uL)	0.385995
	LOQ (fmol/uL)	1.16968

## Sheet: S100P ELPGFLQSGK
S100P ELPGFLQSGK peptide
	concentration SIL peptide (fmol/uL)	mean ratio heavy/light peptide	%CV	N
	0	2.94e-39	-	3
	0.625	0.0407103	2.84741	3
	1.25	0.085192	3.08698	3
	2.5	0.170815	1.79241	3
	5	0.349669	2.83026	3
	10	0.683214	1.75137	3
	20	1.45278	1.8777	3
	Goodness of Fit	S100P ELPGFLQSGK peptide
	R square	0.9992
	Sy.x	0.01626
	Slope	0.07232
	Equation	Y = 0.07232*X - 0.009329
	LOD (fmol/uL)	0.741952
	LOQ (fmol/uL)	2.24834

## Sheet: ICAM1 ASVSVTAEDEGTQR
ICAM1 ASVSVTAEDEGTQR peptide
	concentration SIL peptide (fmol/uL)	mean ratio heavy/light peptide	%CV	N
	0	2.94e-39	-	3
	0.625	0.227452	2.89099	3
	1.25	0.470708	1.54987	3
	2.5	0.937185	1.02482	3
	5	1.90019	0.258394	3
	10	3.81326	2.68409	3
	20	7.48902	0.705499	3
	Goodness of Fit	ICAM1 ASVSVTAEDEGTQR peptide
	R square	0.9999
	Sy.x	0.02832
	Slope	0.3754
	Equation	Y = 0.3754*X + 0.007963
	LOD (fmol/uL)	0.24895
	LOQ (fmol/uL)	0.754395

## Sheet: ICAM1 DGTFPLPIGESVTVTR
ICAM1 DGTFPLPIGESVTVTR peptide
	concentration SIL peptide (fmol/uL)	mean ratio heavy/light peptide	%CV	N
	0	6.96667e-05	-	3
	0.625	0.186971	2.32226	3
	1.25	0.366075	2.13174	3
	2.5	0.743547	1.34807	3
	5	1.52869	1.04366	3
	10	3.08518	1.30693	3
	20	6.52181	3.67002	3
	Goodness of Fit	ICAM1 DGTFPLPIGESVTVTR peptide
	R square	0.9993
	Sy.x	0.07002
	Slope	0.3254
	Equation	Y = 0.3254*X - 0.05432
	LOD (fmol/uL)	0.710098
	LOQ (fmol/uL)	2.15181
