# Supplementary material for: Proteomic alterations in early stage cervical cancer
Source: Oncotarget. 2018 Apr 6;9(26):18128–47. doi: 10.18632/oncotarget.24773 (PMC5915062; doi:10.18632/oncotarget.24773)
Supplement: Supplementary file 3 [file oncotarget-09-18128-s003.xlsx]

## Sheet: MCM3
MCM3 (91 kDa)
peptide	sample no.	concentration (ng/200 uL*)		peptide	sample no.	concentration (ng/200 uL*)		peptide	sample no.	concentration (ng/200 uL*)
LIVNVNDLR	C1218	41.3868		SVDVILDDDLVDK	C1218	369.97		GGYTSGTFR	C1218	218.873
LIVNVNDLR	C1230	2.1476		SVDVILDDDLVDK	C1230	10.465		GGYTSGTFR	C1230	13.1222
LIVNVNDLR	C1239	11.83		SVDVILDDDLVDK	C1239	117.208		GGYTSGTFR	C1239	54.8548
LIVNVNDLR	C1291	7.8806		SVDVILDDDLVDK	C1291	27.9552		GGYTSGTFR	C1291	51.233
LIVNVNDLR	C1298	9.5732		SVDVILDDDLVDK	C1298	65.975		GGYTSGTFR	C1298	51.3786
LIVNVNDLR	C2110	11.2658		SVDVILDDDLVDK	C2110	86.8322		GGYTSGTFR	C2110	53.1076
LIVNVNDLR	C2146	7.0252		SVDVILDDDLVDK	C2146	49.0854		GGYTSGTFR	C2146	36.491
LIVNVNDLR	C2163	4.0586		SVDVILDDDLVDK	C2163	16.1798		GGYTSGTFR	C2163	20.7298
LIVNVNDLR	C2180	4.1496		SVDVILDDDLVDK	C2180	25.6256		GGYTSGTFR	C2180	18.1454
LIVNVNDLR	C2246	2.6026		SVDVILDDDLVDK	C2246	15.8704		GGYTSGTFR	C2246	13.2496
LIVNVNDLR	C2252	12.7582		SVDVILDDDLVDK	C2252	105.724		GGYTSGTFR	C2252	65.338
LIVNVNDLR	C1225	5.3508		SVDVILDDDLVDK	C1225	49.959		GGYTSGTFR	C1225	26.0988
LIVNVNDLR	C1348	27.0088		SVDVILDDDLVDK	C1348	221.33		GGYTSGTFR	C1348	149.786
LIVNVNDLR	C1685	13.4134		SVDVILDDDLVDK	C1685	128.583		GGYTSGTFR	C1685	71.3804
LIVNVNDLR	C1966	11.7936		SVDVILDDDLVDK	C1966	109.346		GGYTSGTFR	C1966	65.884
LIVNVNDLR	C1981	9.4458		SVDVILDDDLVDK	C1981	70.7798		GGYTSGTFR	C1981	49.7588
LIVNVNDLR	C1998	2.3842		SVDVILDDDLVDK	C1998	20.3476		GGYTSGTFR	C1998	9.9008
LIVNVNDLR	C2008	11.9938		SVDVILDDDLVDK	C2008	64.428		GGYTSGTFR	C2008	111.875
LIVNVNDLR	C2087	2.821		SVDVILDDDLVDK	C2087	17.3628		GGYTSGTFR	C2087	14.105
LIVNVNDLR	C2247	21.385		SVDVILDDDLVDK	C2247	266.63		GGYTSGTFR	C2247	101.429
LIVNVNDLR	C2265	19.2556		SVDVILDDDLVDK	C2265	189.298		GGYTSGTFR	C2265	129.857
LIVNVNDLR	C2297	9.009		SVDVILDDDLVDK	C2297	92.6016		GGYTSGTFR	C2297	36.9278
LIVNVNDLR	H1247	0.4368		SVDVILDDDLVDK	H1247	0.9282		GGYTSGTFR	H1247	1.8382
LIVNVNDLR	H1262	0.4732		SVDVILDDDLVDK	H1262	0.7644		GGYTSGTFR	H1262	1.183
LIVNVNDLR	H1315	0.2002		SVDVILDDDLVDK	H1315	0.3458		GGYTSGTFR	H1315	1.0374
LIVNVNDLR	H1477	0.2184		SVDVILDDDLVDK	H1477	0.7644		GGYTSGTFR	H1477	0.5096
LIVNVNDLR	H1516	0.6188		SVDVILDDDLVDK	H1516	1.3468		GGYTSGTFR	H1516	3.1668
LIVNVNDLR	H1525	0.455		SVDVILDDDLVDK	H1525	1.2194		GGYTSGTFR	H1525	2.366
LIVNVNDLR	H1542	0.4186		SVDVILDDDLVDK	H1542	0.9828		GGYTSGTFR	H1542	2.2204
LIVNVNDLR	H1826	0.2002		SVDVILDDDLVDK	H1826	0.3458		GGYTSGTFR	H1826	0.2548
LIVNVNDLR	H1849	0.5642		SVDVILDDDLVDK	H1849	1.274		GGYTSGTFR	H1849	3.1668
LIVNVNDLR	H1936	0.5096		SVDVILDDDLVDK	H1936	0.6006		GGYTSGTFR	H1936	2.0202
LIVNVNDLR	H1948	0.5824		SVDVILDDDLVDK	H1948	3.1304		GGYTSGTFR	H1948	2.3114
LIVNVNDLR	H2000	0.4004		SVDVILDDDLVDK	H2000	1.6198		GGYTSGTFR	H2000	1.7108
LIVNVNDLR	H2001	0.091		SVDVILDDDLVDK	H2001	0.273		GGYTSGTFR	H2001	0.3822
* 200 µL: total volume of collected tissue

## Sheet: CEACAM5
CEACAM5 (77 kDa)
peptide	sample no.	concentration (ng/200 uL*)		peptide	sample no.	concentration (ng/200 uL*)
TLTLLSVTR	C1218	936.289		SDLVNEEATGQFR	C1218	16.8784
TLTLLSVTR	C1230	669.484		SDLVNEEATGQFR	C1230	59.4132
TLTLLSVTR	C1239	537.183		SDLVNEEATGQFR	C1239	30.5536
TLTLLSVTR	C1291	196.396		SDLVNEEATGQFR	C1291	4.0964
TLTLLSVTR	C1298	463.925		SDLVNEEATGQFR	C1298	43.7668
TLTLLSVTR	C2110	221.313		SDLVNEEATGQFR	C2110	9.6404
TLTLLSVTR	C2146	157.111		SDLVNEEATGQFR	C2146	2.0636
TLTLLSVTR	C2163	267.236		SDLVNEEATGQFR	C2163	23.1308
TLTLLSVTR	C2180	43.7668		SDLVNEEATGQFR	C2180	5.8058
TLTLLSVTR	C2246	283.468		SDLVNEEATGQFR	C2246	21.6216
TLTLLSVTR	C2252	328.159		SDLVNEEATGQFR	C2252	39.9938
TLTLLSVTR	C1225	273.519		SDLVNEEATGQFR	C1225	14.3066
TLTLLSVTR	C1348	254.423		SDLVNEEATGQFR	C1348	19.5118
TLTLLSVTR	C1685	737.444		SDLVNEEATGQFR	C1685	3.5266
TLTLLSVTR	C1966	1243.2		SDLVNEEATGQFR	C1966	68.2528
TLTLLSVTR	C1981	148.933		SDLVNEEATGQFR	C1981	2.1714
TLTLLSVTR	C1998	84.7616		SDLVNEEATGQFR	C1998	9.856
TLTLLSVTR	C2008	188.542		SDLVNEEATGQFR	C2008	18.3106
TLTLLSVTR	C2087	114.822		SDLVNEEATGQFR	C2087	20.6514
TLTLLSVTR	C2247	446.97		SDLVNEEATGQFR	C2247	2.5102
TLTLLSVTR	C2265	957.079		SDLVNEEATGQFR	C2265	20.3588
TLTLLSVTR	C2297	108.185		SDLVNEEATGQFR	C2297	0.924
TLTLLSVTR	H1247	11.3806		SDLVNEEATGQFR	H1247	1.54
TLTLLSVTR	H1262	12.9668		SDLVNEEATGQFR	H1262	1.2628
TLTLLSVTR	H1315	4.466		SDLVNEEATGQFR	H1315	0.1694
TLTLLSVTR	H1477	29.9376		SDLVNEEATGQFR	H1477	0.0154
TLTLLSVTR	H1516	48.8796		SDLVNEEATGQFR	H1516	1.4322
TLTLLSVTR	H1525	47.8786		SDLVNEEATGQFR	H1525	2.6334
TLTLLSVTR	H1542	8.393		SDLVNEEATGQFR	H1542	0.4774
TLTLLSVTR	H1826	3.4804		SDLVNEEATGQFR	H1826	0.1694
TLTLLSVTR	H1849	80.2956		SDLVNEEATGQFR	H1849	0.2464
TLTLLSVTR	H1936	13.86		SDLVNEEATGQFR	H1936	1.2166
TLTLLSVTR	H1948	28.9982		SDLVNEEATGQFR	H1948	0.154
TLTLLSVTR	H2000	18.7418		SDLVNEEATGQFR	H2000	1.463
TLTLLSVTR	H2001	3.234		SDLVNEEATGQFR	H2001	0.2618
* 200 µL: total volume of collected tissue

## Sheet: S100P
S100P (10 kDa)
peptide	sample no.	concentration (ng/200 uL*)		peptide	sample no.	concentration (ng/200 uL*)
YSGSEGSTQTLTK	C1218	21.98		ELPGFLQSGK	C1218	18.984
YSGSEGSTQTLTK	C1230	9.064		ELPGFLQSGK	C1230	6.67
YSGSEGSTQTLTK	C1239	12.286		ELPGFLQSGK	C1239	9.874
YSGSEGSTQTLTK	C1291	52.798		ELPGFLQSGK	C1291	47.476
YSGSEGSTQTLTK	C1298	14.026		ELPGFLQSGK	C1298	10.12
YSGSEGSTQTLTK	C2110	4.3		ELPGFLQSGK	C2110	3.402
YSGSEGSTQTLTK	C2146	5.154		ELPGFLQSGK	C2146	4.018
YSGSEGSTQTLTK	C2163	5.046		ELPGFLQSGK	C2163	3.746
YSGSEGSTQTLTK	C2180	0.486		ELPGFLQSGK	C2180	0.37
YSGSEGSTQTLTK	C2246	10.438		ELPGFLQSGK	C2246	7.662
YSGSEGSTQTLTK	C2252	23.148		ELPGFLQSGK	C2252	20.022
YSGSEGSTQTLTK	C1225	3.898		ELPGFLQSGK	C1225	3.156
YSGSEGSTQTLTK	C1348	14.43		ELPGFLQSGK	C1348	19.328
YSGSEGSTQTLTK	C1685	20.008		ELPGFLQSGK	C1685	18.218
YSGSEGSTQTLTK	C1966	60.312		ELPGFLQSGK	C1966	78.534
YSGSEGSTQTLTK	C1981	14.794		ELPGFLQSGK	C1981	9.584
YSGSEGSTQTLTK	C1998	0.688		ELPGFLQSGK	C1998	0.578
YSGSEGSTQTLTK	C2008	1.192		ELPGFLQSGK	C2008	1.484
YSGSEGSTQTLTK	C2087	0.754		ELPGFLQSGK	C2087	1.262
YSGSEGSTQTLTK	C2247	4.066		ELPGFLQSGK	C2247	3.98
YSGSEGSTQTLTK	C2265	18.104		ELPGFLQSGK	C2265	15.754
YSGSEGSTQTLTK	C2297	1.424		ELPGFLQSGK	C2297	1.074
YSGSEGSTQTLTK	H1247	0.124		ELPGFLQSGK	H1247	0.074
YSGSEGSTQTLTK	H1262	0.154		ELPGFLQSGK	H1262	0.112
YSGSEGSTQTLTK	H1315	0.602		ELPGFLQSGK	H1315	0.308
YSGSEGSTQTLTK	H1477	0.934		ELPGFLQSGK	H1477	0.626
YSGSEGSTQTLTK	H1516	0.434		ELPGFLQSGK	H1516	0.296
YSGSEGSTQTLTK	H1525	1.188		ELPGFLQSGK	H1525	0.708
YSGSEGSTQTLTK	H1542	0.228		ELPGFLQSGK	H1542	0.16
YSGSEGSTQTLTK	H1826	0.07		ELPGFLQSGK	H1826	0.044
YSGSEGSTQTLTK	H1849	3.356		ELPGFLQSGK	H1849	1.938
YSGSEGSTQTLTK	H1936	0.284		ELPGFLQSGK	H1936	0.162
YSGSEGSTQTLTK	H1948	0.424		ELPGFLQSGK	H1948	0.306
YSGSEGSTQTLTK	H2000	0.326		ELPGFLQSGK	H2000	0.224
YSGSEGSTQTLTK	H2001	0.138		ELPGFLQSGK	H2001	0.086
* 200 µL: total volume of collected tissue

## Sheet: ICAM1
ICAM1 (58 kDa)
peptide	sample no.	concentration (ng/200 uL*)		peptide	sample no.	concentration (ng/200 uL*)
ASVSVTAEDEGTQR	C1218	17.6668		DGTFPLPIGESVTVTR	C1218	63.8464
ASVSVTAEDEGTQR	C1230	4.1644		DGTFPLPIGESVTVTR	C1230	8.0504
ASVSVTAEDEGTQR	C1239	5.8232		DGTFPLPIGESVTVTR	C1239	15.3816
ASVSVTAEDEGTQR	C1291	5.4868		DGTFPLPIGESVTVTR	C1291	4.582
ASVSVTAEDEGTQR	C1298	10.1848		DGTFPLPIGESVTVTR	C1298	29.0696
ASVSVTAEDEGTQR	C2110	33.1296		DGTFPLPIGESVTVTR	C2110	122.09
ASVSVTAEDEGTQR	C2146	13.8968		DGTFPLPIGESVTVTR	C2146	38.048
ASVSVTAEDEGTQR	C2163	5.104		DGTFPLPIGESVTVTR	C2163	9.4076
ASVSVTAEDEGTQR	C2180	1.3804		DGTFPLPIGESVTVTR	C2180	3.6424
ASVSVTAEDEGTQR	C2246	4.2224		DGTFPLPIGESVTVTR	C2246	8.9088
ASVSVTAEDEGTQR	C2252	6.3336		DGTFPLPIGESVTVTR	C2252	6.3684
ASVSVTAEDEGTQR	C1225	16.762		DGTFPLPIGESVTVTR	C1225	35.8092
ASVSVTAEDEGTQR	C1348	1.6124		DGTFPLPIGESVTVTR	C1348	0.4872
ASVSVTAEDEGTQR	C1685	16.008		DGTFPLPIGESVTVTR	C1685	58.3712
ASVSVTAEDEGTQR	C1966	10.8808		DGTFPLPIGESVTVTR	C1966	3.9904
ASVSVTAEDEGTQR	C1981	5.394		DGTFPLPIGESVTVTR	C1981	9.1408
ASVSVTAEDEGTQR	C1998	2.3432		DGTFPLPIGESVTVTR	C1998	4.2804
ASVSVTAEDEGTQR	C2008	5.0344		DGTFPLPIGESVTVTR	C2008	1.914
ASVSVTAEDEGTQR	C2087	0.754		DGTFPLPIGESVTVTR	C2087	0.2552
ASVSVTAEDEGTQR	C2247	11.6464		DGTFPLPIGESVTVTR	C2247	37.9552
ASVSVTAEDEGTQR	C2265	4.06		DGTFPLPIGESVTVTR	C2265	4.4428
ASVSVTAEDEGTQR	C2297	3.7236		DGTFPLPIGESVTVTR	C2297	13.0036
ASVSVTAEDEGTQR	H1247	0.6612		DGTFPLPIGESVTVTR	H1247	1.218
ASVSVTAEDEGTQR	H1262	0.6728		DGTFPLPIGESVTVTR	H1262	1.8908
ASVSVTAEDEGTQR	H1315	0.5452		DGTFPLPIGESVTVTR	H1315	0.9512
ASVSVTAEDEGTQR	H1477	0.6148		DGTFPLPIGESVTVTR	H1477	1.7052
ASVSVTAEDEGTQR	H1516	1.1368		DGTFPLPIGESVTVTR	H1516	2.842
ASVSVTAEDEGTQR	H1525	0.754		DGTFPLPIGESVTVTR	H1525	1.566
ASVSVTAEDEGTQR	H1542	0.754		DGTFPLPIGESVTVTR	H1542	1.8676
ASVSVTAEDEGTQR	H1826	0.8236		DGTFPLPIGESVTVTR	H1826	1.8908
ASVSVTAEDEGTQR	H1849	1.3456		DGTFPLPIGESVTVTR	H1849	2.8072
ASVSVTAEDEGTQR	H1936	0.638		DGTFPLPIGESVTVTR	H1936	1.334
ASVSVTAEDEGTQR	H1948	1.1948		DGTFPLPIGESVTVTR	H1948	4.6864
ASVSVTAEDEGTQR	H2000	0.7772		DGTFPLPIGESVTVTR	H2000	1.6588
ASVSVTAEDEGTQR	H2001	0.2204		DGTFPLPIGESVTVTR	H2001	0.4872
* 200 µL: total volume of collected tissue
